# Supplementary material for: Pollination Effectiveness of the Hoverfly Eristalinus aeneus (Scopoli, 1763) in Diploid and Triploid Associated Watermelon Crop
Source: Insects. 2022 Nov 5;13(11):1021. doi: 10.3390/insects13111021 (PMC9697508; doi:10.3390/insects13111021)
Supplement: Supplementary file 1 [file insects-13-01021-s001.zip]

Archive with 1 entries (1 files):
- insects-1969465-supplementary.pdf
